# Supplementary material for: Development and characterization of triazole-based WDR5 inhibitors for the treatment of glioblastoma
Source: JCI Insight. 2026 May 5;11(12):e198298. doi: 10.1172/jci.insight.198298 (PMC13313556; doi:10.1172/jci.insight.198298)
Supplement: Supporting data values [file jciinsight-11-198298-s302.xlsx]

## Sheet: FIG. 1C
Replicate 1 (representative data shown)	[compound] log(M)	C16				C16-TZ				C3TD078				C3TD343
	-5	0.123128	0.124388	0.120317	0.120303	0.12275	0.122623	0.120848	0.119997	0.118624	0.1203	0.118364	0.12049	0.206349	0.218751	0.204565	0.215111
	-5.69897	0.121458	0.123762	0.123576	0.123078	0.134401	0.131393	0.1332	0.134717	0.12374	0.120492	0.121024	0.123133	0.446849	0.471784	0.453306	0.447181
	-6.39794	0.132961	0.132427	0.128523	0.13255	0.179815	0.247023	0.167622	0.183653	0.125824	0.125333	0.125006	0.127757	1.06622	1.07027	1.06019	1.06083
	-7.09691	0.169538	0.175254	0.156259	0.168502	0.546467	0.711209	0.521835	0.58712	0.149738	0.151025	0.152833	0.153493	1.59529	1.57385	1.57622	1.58177
	-7.79588	0.423503	0.406943	0.414161	0.449872	1.33092	1.36347	1.25123	1.36056	0.291945	0.325556	0.256473	0.282508	1.78666	1.79061	1.73375	1.74866
	-8.49485	0.974154	0.961688	0.940586	0.953115	1.7628	1.72935	1.71398	1.72019	0.889982	0.874205	0.80386	0.869596	1.82837	1.80348	1.8167	1.82124
	-9.19382	1.6462	1.60618	1.57918	1.57133	1.85665	1.8561	1.86229	1.85034	1.56942	1.56285	1.54121	1.54926	1.82858	1.83724	1.80844	1.86574
	-9.89279	1.82789	1.81007	1.80103	1.82609	1.91015	1.87381	1.88252	1.88891	1.81611	1.75395	1.80585	1.78481	1.85352	1.8235	1.80481	1.82242
	-10.5918	1.94877	1.87586	1.87979	1.8808	1.8795	1.85778	1.8666	1.87096	1.85784	1.87486	1.82397	1.82513	1.82728	1.82673	1.84912	1.84609
	-11.2907	1.89486	1.8688	1.89043	1.87641	1.85622	1.90291	1.84468	1.86642	1.88864	1.88787	1.83602	1.86023	1.82318	1.8303	1.80719	1.86898
Replicate 2	[compound] log(M)	C16				C16-TZ				C3TD078				C3TD343
	-5	0.117495	0.114408	0.117827	0.115114	0.11368	0.118658	0.117065	0.114479	0.113394	0.114419	0.11428	0.113009	0.199983	0.207052	0.195254	0.194868
	-5.69897	0.115563	0.114836	0.118267	0.116196	0.13022	0.125944	0.121708	0.123561	0.113757	0.118931	0.114813	0.117897	0.42721	0.439139	0.431842	0.424105
	-6.39794	0.123075	0.123036	0.122468	0.122228	0.176452	0.185508	0.162849	0.170689	0.121679	0.120328	0.1195	0.121467	0.969824	0.980812	0.969141	0.95826
	-7.09691	0.148201	0.135839	0.149217	0.152486	0.460262	0.56817	0.411674	0.570535	0.148057	0.144326	0.139142	0.140979	1.47873	1.44675	1.45492	1.4447
	-7.79588	0.322281	0.343271	0.30367	0.303647	1.14313	1.20604	1.06628	1.15088	0.24925	0.232209	0.233968	0.23321	1.6679	1.65694	1.67126	1.63837
	-8.49485	0.944128	0.902899	0.898225	0.957135	1.58717	1.57449	1.55513	1.5905	0.729045	0.708047	0.759142	0.723135	1.71686	1.6749	1.715	1.69643
	-9.19382	1.47615	1.48478	1.4833	1.49447	1.71858	1.7107	1.72147	1.67847	1.46115	1.39126	1.43748	1.43287	1.72066	1.71573	1.7119	1.70672
	-9.89279	1.66647	1.68219	1.67323	1.72059	1.72659	1.72894	1.71302	1.72949	1.67566	1.65645	1.63443	1.64366	1.72898	1.70992	1.71137	1.68732
	-10.5918	1.7085	1.75885	1.72236	1.75666	1.72996	1.74001	1.72058	1.75283	1.71247	1.71519	1.68651	1.68836	1.68727	1.70161	1.72027	1.69682
	-11.2907	1.71769	1.77309	1.71099	1.7652	1.73162	1.75124	1.7102	1.73588	1.73086	1.72359	1.638	1.69845	1.6902	1.7022	1.71076	1.69431
Replicate 3	[compound] log(M)	C16				C16-TZ				C3TD078				C3TD343
	-5	0.127804	0.124322	0.124753	0.12637	0.130763	0.123535	0.126156	0.131939	0.125495	0.12174	0.121567	0.125595	0.217613	0.216024	0.224019	0.218258
	-5.69897	0.126556	0.121754	0.126807	0.126294	0.128008	0.137082	0.129646	0.130902	0.125591	0.128199	0.128144	0.121909	0.493446	0.493089	0.495466	0.492295
	-6.39794	0.129621	0.131087	0.130461	0.134387	0.226039	0.207528	0.170925	0.198144	0.127575	0.131667	0.130611	0.125242	1.12346	1.1178	1.13259	1.09983
	-7.09691	0.144543	0.15208	0.152936	0.151158	0.481572	0.51607	0.442687	0.425054	0.155717	0.160033	0.145445	0.154607	1.67413	1.66668	1.70461	1.67418
	-7.79588	0.249881	0.254141	0.247056	0.239715	1.08558	1.28225	1.31245	1.48901	0.290427	0.29164	0.269985	0.287396	1.90129	1.92763	1.89284	1.90935
	-8.49485	0.756418	0.739349	0.811655	0.805455	1.79684	1.80115	1.80579	1.8177	0.913241	0.874309	0.957468	0.915407	1.96325	1.95519	1.96289	1.9491
	-9.19382	1.57827	1.54905	1.59326	1.60494	1.98455	1.98636	1.97838	2.00403	1.68183	1.64361	1.62473	1.64259	2.03429	1.99882	2.0136	2.03337
	-9.89279	1.90822	1.89396	1.91709	1.94102	2.01452	2.03729	1.99329	2.03823	1.91418	1.92731	1.92925	1.93786	2.00615	2.02283	1.99505	1.9905
	-10.5918	2.00518	2.02083	1.95735	2.02381	2.04118	2.0464	2.04727	2.02858	2.01749	2.01698	2.00893	2.00141	2.08058	2.01606	2.0057	2.0054
	-11.2907	2.00975	2.03174	2.05929	2.06813	2.03178	2.04367	2.03988	2.08781	2.00835	2.0278	2.00521	2.00675	1.9752	2.01209	2.03144	2.01332

## Sheet: FIG. 2A
Sample	Perfusate (ng/mL)	Brain (ng/g)	Duration (s)	Adjusted Brain (ng/g)	Kin (mL/s/g)	Kin (mL/s/g)E-4
C16	8220	160	120	61.36	6.2206e-05	0.62206
C16	8660	130	120	26.08	2.50962e-05	0.250962
C16	8440	145	120	43.72	4.31675e-05	0.431675
C3TD343	2180	4580	120	4553.84	0.0174076	174.076
C3TD343	2350	257	120	228.8	0.000811348	8.11348
C3TD343	3010	2620	120	2583.88	0.0071536	71.536

## Sheet: FIG. 2B
Time (h)	10 mg/kg Plasma	10 mg/kg Brain	30 mg/kg Plasma	30 mg/kg Brain	100 mg/kg Plasma	100 mg/kg Brain
0.5	6690	195	19800	826	68200	2390
1	2500	89.1	8290	185	35900	1230
3	80	19.5	269	14.4	1420	55.1
6	3.53		99.6		295
24			57.3		93.3

## Sheet: FIG. 2C
Time (h)	Plasma	Brain
0.25	12149.9	209.798
0.5	12056.2	385.223
1	9236.57	320.264
2	4609.2	213.32
3	404.41	46.5864
6	26.4084

## Sheet: FIG. 3E
	RPS24			RPL14			PYGL			CKMT1
L0	-1.06	-0.4	-2	-0.48	-0.34	-0.26	-2.54	-2.69	-1.05	-1.99	-2.1	-1.25
L1		-0.83	-1.52		-0.14	-0.35		-1.55	-1.94		-2.41	-2.44
L2	-1.51	-1.52	-0.71	-0.32	-0.52	0.42	-2.22	-1.89	-2.41	-2.34	-2.18	-2.36
DI318	-0.67	-1.24	-1.15	0.4	-0.05	-0.38	-1.44	-1.33	-2.15	-2.06	-2.63	-2.96
3832	-1.3	-0.67	-1.36	-0.41	0.78	-0.1	-3.08	-1.33	-2.36	-1.86	-1.27	-1.97

## Sheet: FIG. 4C
	TR-FRET [log(Ki)]	CETSA [log(Kd)]
C16	9.85	9.2
Other Triazole 1	9.24	8.3
Other Triazole 2	8.85	7.2
Other Triazole 3	8.85	7
Other Triazole 4	8.25	6.2
Other Triazole 5	8.09	6.7
C3TD343	7.99	6.7
Other Triazole 6	7.7	5.8
Other Triazole 7	6.92	5.7
Other Triazole 8	8.4	6.97
C3TD424	8.79	6.3
C3TD078	10.4	8.8
Other Triazole 9	8.8	7.36
Other Triazole 10	8.1	6.707
Other Triazole 11	9.6	8.264
Other Triazole 12	8.3	6.895
Other Triazole 13	9.9	8.909
Other Triazole 14	8.57	6.346

## Sheet: FIG. 5A
L0 C3TD078	NID2			SALL2			RPS24			RPL14			PYGL			CKMT1
5000	-5.87832	-4.64386	-6.38082	-1.25154	-1.14242	-1.28279	-1.08009	-0.997117	-1.17137	-0.483985	-0.541618	-0.446148	-2.31473	-2.42663	-2.04097	-4.01159	-3.8997	-4.23786
500	-2.78588	-3.62593	-2.38082	-0.803393	-0.75877	-0.831358	-0.870387		-0.873027	-0.248108	-0.231075	-0.253257	-2.07704	-1.89432	-1.6529	-2.17137	-2.32916	-2.30757
50	-1.11716	-1.77103		-0.659723	-0.736966	-0.675765	-0.612637	-0.641604	-0.50226	-0.195946	-0.212568	-0.229382	-1.4344	-1.18115	-1.06794	-1.699	-1.55216	-1.75633
5	-0.293359	-0.364013	-0.471929	-0.134477	-0.314733	-0.295128	0.130931	0.329985	0.0579701	-0.215915	-0.261881	-0.347399	-0.698998	-0.367732	-0.520769	-0.452057	-0.459973	-0.325539
1	-0.411195	-0.475936	-0.50226	-0.0969617	-0.0969617	-0.237864	0.176323	0.487486	0.54201	-0.286304	-0.375197	-0.434403	-0.516636	-0.648372	-0.14401	-0.535332	-0.483985	-0.632629
L0 C3TD424	NID2			SALL2			RPS24			RPL14			PYGL			CKMT1
5000	-1.45008	-0.962969	-1.152	-0.459973	-0.854649	-0.744197	-0.58208	-0.58208	-0.715486	-0.392137	-0.365871	-0.438307	-1.24469	-0.732165	-0.512514	-1.38458	-1.30757	-1.37707
500	-0.397828	-0.274041	-0.202572	-0.268817	-0.0892673	-0.168123	0.0894982		0.508936	-0.320126	-0.281036	-0.289827	-0.378944	-0.0923402	-0.386468	-0.573467	-0.360305	-0.456009
50	-0.268817	0.0440443	-0.174621	0.045443	-0.0365259	0.015783	0.133564	0.543991	0.320773	-0.397828	-0.461959	-0.53952	-0.768568	-0.985645	-0.139236	-0.606035	-0.659723	-0.588574
5	-0.174621	0.0214797	-0.309359	0.132248	0.0114956	0.0299829	0.289244	0.291604	0.603122	-0.345564	-0.430509	-0.434403	-1.79586	-0.0923402	0.130931	-0.529073	-0.475936	-0.50226
1	0.21661	0.0214797	-0.0365259	0.0468403	0.129613	-0.0543923	-0.275786	-0.140826	0.261832	-0.174621	-0.194295	-0.362158	-0.334607	-0.409278	-0.12658	-0.261881	-0.305788	-0.382702

## Sheet: FIG. 5B
DI318 C3TD078	NID2			SALL2			RPS24			RPL14			PYGL			CKMT1
5000		-5.38082	-6.79586	-3.50635	-3.60823	-3.8365	-0.965784	-1.1078	-1.152	0.0799754	0.189034	0.168642	-3.05889	-2.47393	-2.18442	-6.26534	-5.96578	-5.64386
500	-2.58208		-4.68038	-2.32916	-1.70369	-2.01742	-0.828793	-1.03505	-0.99137	0.151859	0.138814	0.0496308	-1.52284	-1.699	-1.73216	-4.08314	-4.44222	-3.9885
50	-1.662	-2.08314	-4.26534	-1.21759	-1.77596	-2.2109	-0.639355	-0.698998	-0.632629	-0.0439433	0.00863031	-0.129734	-0.870387	-1.00578	-0.96016	-2.9105	-3.08314	-2.88897
5	-1.64837	-1.40736	-1.47393	-1.1976	-1.35845	-1.71786	0.133564	0.117695	0.0593553	0.144046	0.126973	0.0648829	0.141433	0.425459	0.349365	-0.300448	-0.481969	-0.668868
1	-0.826233	-0.304006	-0.207561	-0.0694519	-0.169745	-0.254978	0.334568	0.485427	0.445727	0.0200577	0.182692	0.0200577	0.563646	0.573375	0.711054	0.146655	0.331132	0.264236
DI318 C3TD424	NID2			SALL2			RPS24			RPL14			PYGL			CKMT1
5000	-1.30401	-2.11404	-1.96578	-1.152	-1.1976	-1.0619	-0.380822	-0.411195	-0.53952	-0.177882	-0.0954196	-0.242977	-0.533242	-0.407364	-0.710756	-1.85204	-1.76611	-2.04692
500	-1.27579	-0.685014	-1.30401	-0.880976	-0.467932	-0.75877	0.0731347	0.240009	0.214125	-0.161653	-0.0785637	-0.272297	0.16221	0.16221	0.299831	-0.625934	-0.386468	-0.821126
50	-1.68501	-1.73697	-1.20423	-1.15521	-1.27928	-1.27928	0.126973	0.246104	0.100305	-0.115597	-0.153607	-0.169745	0.0621217	0.185232	0.232661	-0.434403	-0.54372	-0.481969
5	-0.632629	-0.696658	-0.954557	-0.771027	-0.957356	-0.780909	0.601221	0.72334	0.448901	0.187768	0.167358	0.0482362	0.134878	0.303342	0.458382	0.279768	0.290424	0.259423
1	-0.897006	-0.703689	-0.236164	-0.277534	-0.155213	-0.194295	0.518031	0.386259	0.463622	0.104337	0.100305	0.0949116		0.583038	0.556797	0.132248	-0.436354	-0.103147

## Sheet: FIG. 6A
DI318 Formatted
Cells/well	wells	positive wells	group
50	10	10	DMSO
25	10	10
12.5	10	10
6.25	10	10
3.125	10	10
1.5625	10	8
50	10	10	2000 nM C3TD078
25	10	10
12.5	10	10
6.25	10	10
3.125	10	6
1.5625	10	6
50	10	10	20 nM C3TD078
25	10	10
12.5	10	10
6.25	10	9
3.125	10	9
1.5625	10	8
50	10	10	200 nM C3TD078
25	10	10
12.5	10	10
6.25	10	9
3.125	10	8
1.5625	10	6
L0 Formatted
Cells/well	wells	positive wells	group
50	10	10	DMSO
25	10	10
12.5	10	10
6.3	10	10
3.1	10	9
1.6	10	9
50	10	10	2000 nM C3TD078
25	10	10
12.5	10	10
6.3	10	10
3.1	10	8
1.6	10	4
50	10	10	20 nM C3TD078
25	10	10
12.5	10	10
6.3	10	10
3.1	10	9
1.6	10	7
50	10	10	200 nM C3TD078
25	10	10
12.5	10	10
6.3	10	9
3.1	10	7
1.6	10	7

## Sheet: FIG. 6B
DAYS	C3TD343		DAYS	VEHICLE
55	1		56	1
63	1		64	1
63	1		62	1
66	1		66	1
70	1		66	1
72	1		69	1
72	1		69	1
77	1		72	1
79	1		76	1
81	0		78	1
			81	0
			81	0
			81	0
			81	0
			81	0

[truncated: 13 more sheets: FIG. 7A, FIG. 7B, FIG. 7C, SI FIG. 1, SI FIG. 8B, SI FIG. 8C, SI FIG. 9A, SI FIG. 9B, SI FIG. 15A, SI FIG. 16, SI FIG. 17A, SI FIG. 17B, SI FIG. 17D]
